# Supplementary material for: Reduced complement of dopaminergic neurons in the substantia nigra pars compacta of mice with a constitutive “low footprint” genetic knockout of alpha-synuclein
Source: Mol Brain. 2020 May 11;13:75. doi: 10.1186/s13041-020-00613-5 (PMC7216632; doi:10.1186/s13041-020-00613-5)
Supplement: Supplementary file 2 — Additional file 2. Number of TH-positive neurons in SNpc of wild type and synuclein null mutant mice. Raw data for neurons number counts in the left and right SNpc of individual animals used in the study. [file 13041_2020_613_MOESM2_ESM.xlsx]

## Sheet: Sheet1
	WT				B6(Cg)- Sncatm1.2Vlb/J				B6(Cg)-Sncatm1Rosl/J
	animal	neuron counts			animal	neuron counts			animal	neuron counts
	152	5239.95			143	5389.63			50	4224.85
		5164.88				5092.12				3133.99
	155	4304.16			154	3473.43			53	5542.4
		4469.99				2031.16				2015.19
	169	5226.81			157	1717.9			142	4931
		4174				1991.57				4642.17
	49	4096.93			43	4039.18			171	4270.12
		4567.07				3358.37				3565.97
	45	3237.29			44	5635.94			153	2609.1
		5772.89				5838.87				2535.02
	46	5168.36			48	2020.11			42	5044.83
		5058.78				4721.87				3181.66
	52	5867.71			51	4994.95			70	4645.01
		6115.34				2928.36				5233.02
	145	5628.2			76	4479.77			137	5573.91
		5508.15				4534.96				5059.43
